# Supplementary material for: Beyond Sector Retinitis Pigmentosa: Expanding the Phenotype and Natural History of the Rhodopsin Gene Codon 106 Mutation (Gly-to-Arg) in Autosomal Dominant Retinitis Pigmentosa
Source: Genes (Basel). 2021 Nov 23;12(12):1853. doi: 10.3390/genes12121853 (PMC8701931; doi:10.3390/genes12121853)
Supplement: Supplementary file 1 [file genes-12-01853-s001.zip]

Archive with 2 entries (2 files):
- Supplementary Figure S1.pdf
- Supplementary Figure S1 caption.pdf
